# Supplementary material for: Development and Efficacy Evaluation of a Novel Nano-Emulsion Adjuvant for a Foot-and-Mouth Disease Virus-like Particles Vaccine Based on Squalane
Source: Nanomaterials (Basel). 2022 Nov 8;12(22):3934. doi: 10.3390/nano12223934 (PMC9698784; doi:10.3390/nano12223934)
Supplement: Supplementary file 1 [file nanomaterials-12-03934-s001.zip]

Archive with 1 entries (1 files):
- nanomaterials-1947579-supplementary.pdf
